# Supplementary material for: Quantum Chemical Determination of Molecular Dye Candidates for Non-Invasive Bioimaging
Source: Molecules. 2024 Dec 12;29(24):5860. doi: 10.3390/molecules29245860 (PMC11677789; doi:10.3390/molecules29245860)
Supplement: Supplementary file 1 [file molecules-29-05860-s001.zip]

Archive with 1 entries (1 files):
- molecules-3337978-supplementary.pdf
